# Supplementary material for: Trimetazidine Improves Mitochondrial Dysfunction in SOD1G93A Cellular Models of Amyotrophic Lateral Sclerosis through Autophagy Activation
Source: Int J Mol Sci. 2024 Mar 13;25(6):3251. doi: 10.3390/ijms25063251 (PMC10970050; doi:10.3390/ijms25063251)
Supplement: Supplementary file 1 [file ijms-25-03251-s001.zip]

Archive with 1 entries (1 files):
- ijms-2864874-supplementary.pdf
